# Supplementary material for: Flavonoid Metabolites in Serum and Urine after the Ingestion of Selected Tropical Fruits
Source: Nutrients. 2024 Jan 4;16(1):161. doi: 10.3390/nu16010161 (PMC10780413; doi:10.3390/nu16010161)
Supplement: Supplementary file 1 [file nutrients-16-00161-s001.zip]

Archive with 1 entries (1 files):
- nutrients-2770919-supplementary.pdf
